# Supplementary material for: Can Cuticular Hydrocarbons Be used as Chemotaxonomic Tool for Neosilba McAlpine (Diptera: Lonchaeidae)?
Source: J Chem Ecol. 2026 Feb 24;52(2):22. doi: 10.1007/s10886-026-01693-8 (PMC12932378; doi:10.1007/s10886-026-01693-8)
Supplement: Supplementary file 1 — (XLSX 34.4 KB) [file 10886_2026_1693_MOESM1_ESM.xlsx]

## Sheet: Random Forest
Supplementary File S1. Excel spreadsheet containing the random forest variable importance output generated in Statistica, based on the complete dataset of cuticular hydrocarbon profiles. The table reports the relative importance of each compound for discriminating species-host fruit combinations. Compounds identified as influential were subsequently tested using Kruskal-Wallis analyses to assess …
Random Forest
	Predictor importance (Spreadsheet1) Response: Grupo
	Variable	Importance
2337	100	1			Group	2337.37	2434	2500	2633.52	2769.42	2832.01	2883.17	2930			Code
2434	99	0.988867			cer_psi	42.5102	0	13.3509	0	2.4475	0	0	0			N.certa-P.guajava	cer_psi
2500	95	0.953119			cer_psi	43.7062	0	8.7686	0	0	0	0	0			N.glaberrima-P.guajava	gla_psi
2634	92	0.922569			cer_psi	46.5593	0	7.97415	0	3.60355	0	0	0			N.glaberrima-P.persica	gla_pru
2930	85	0.853196			cer_psi	35.29	2.47779	12.629	0	3.54352	0	2.92329	0			N.inesperata-P.persica	ine_pru
2883	80	0.798076			cer_psi	23.3176	0	20.192	0	2.73979	0	0	0			N. pendula-C.arabica	pen_cof
2769	77	0.774997			cer_psi	29.1497	2.20399	14.9401	0	3.56885	0	0	0			N.pendula-P.cattleianum	pen_psi_c
2832	71	0.709657			cer_psi	42.8407	0	11.1349	0	0	0	0	0			N.pendula-C.phae	pen_cam
2975	70	0.699615			cer_psi	50.8992	0	13.4892	0	0	0	0	0			N.pendula-M.alba	pen_mor
2532	69	0.68617			cer_psi	55.5497	2.40743	7.89875	0	3.10705	0	0	0			N.pendula-P. persica	pen_pru
2600	66	0.663091			cer_psi	55.8207	3.11343	6.56477	0	0	0	0	0			N. perezi-M.esculenta	per_man
2900	65	0.648926			cer_psi	60.6889	2.19817	5.96528	0	0	0	0	0			N.zadolicha-P.guajava	zad_psi
2608	64	0.63754			cer_psi	62.6886	2.87871	9.46093	0	0	0	0	0			N.zadolicha-Z.oblongis	zad_ziz
2400	62	0.623718			cer_psi	47.6787	1.68874	7.83898	0	3.21462	0	2.66245	0			N.zadolicha-A.coriacea	zad_ann
2730	57	0.570911			gla_psi	43.8656	2.53911	7.52227	0	1.44772	0	2.95689	2.65887
2700	56	0.555162			gla_psi	44.6679	2.651	7.92824	0	1.49453	0	3.01251	2.67333
2571	54	0.542743			gla_psi	45.0552	2.58575	7.77467	0	1.44704	0	2.98086	2.83848
2372	48	0.484878			gla_psi	45.1704	2.81841	8.16679	0	0.731361	0	3.15468	0.848587
3300	46	0.464214			gla_psi	32.6775	2.60926	6.32562	0	3.52796	0	0	2.25723
2549	44	0.441351			gla_psi	33.7252	2.64259	6.32397	0	2.81297	0	3.25029	1.41424
2681	41	0.413583			gla_psi	33.2127	0.954608	6.65475	0	3.68571	0	3.3124	1.20649
2876	41	0.406106			gla_psi	35.2745	2.63117	6.57715	0	3.04773	0	3.35232	0
2409	38	0.377641			gla_pru	33.645	3.10819	17.1081	0	0	0	0	0
2800	37	0.368731			gla_pru	27.9216	2.71121	16.9573	0	1.057	0	0	0
2582	32	0.322996			gla_pru	30.6754	3.0264	16.9493	0	0	0	0	0
2382	22	0.217681			gla_pru	30.4455	2.76688	17.8186	0	1.08119	0	0	0
2481	17	0.172746			gla_pru	31.8527	2.97538	15.7831	0	0	0	0	0
2945	16	0.159634			ine_pru	18.2119	3.56364	8.76752	0	1.7527	0	0	2.5926
2350	16	0.157102			ine_pru	14.4923	2.99741	7.23122	1.06857	2.80138	0	0	2.66685
3200	14	0.142563			ine_pru	31.9852	0	14.6614	0	3.013	0	0	0.385281
2808	13	0.126693			ine_pru	20.3715	3.29449	6.15576	1.05421	3.16349	0	1.19189	2.27873
3100	11	0.111564			ine_pru	17.4028	3.16788	8.8369	0.729678	1.74032	0	0.77828	3.14197
3175	11	0.108787			ine_pru	14.0801	3.60929	7.78143	1.14902	2.55806	0	0.795606	2.90979
3135	10	0.101915			ine_pru	13.6089	3.64294	6.81345	1.063	2.79009	0	0.828273	3.50394
2672	9	0.0851345			ine_pru	30.9621	3.72502	14.0994	0	2.40191	0	0	0.587486
2760	5	0.0537882			ine_pru	29.7151	3.29582	12.5399	0	2.56657	0	0	0.827305
3380	3	0.0327798			ine_pru	15.0573	3.507	8.51488	1.06962	2.95507	0	0.875094	3.61057
2539	3	0.0268682			ine_pru	23.9036	3.96095	6.2321	1.10404	3.25839	0	1.36011	2.77179
					ine_pru	21.2217	3.02532	5.91964	1.12784	3.408	0	1.3225	3.25376
					pen_cof	2.93747	1.64603	20.7288	0	0	0	0	0
					pen_cof	2.04399	2.17537	24.4533	1.25018	0	0	0	0
					pen_cof	3.01793	1.92456	27.5094	0.917355	0.473538	0	0	0
					pen_cof	3.64333	1.61705	39.1462	0	0	0	0	0
					pen_cof	1.74405	1.26923	40.2377	0	0	0	0	0
					pen_cof	2.71406	2.00296	32.4342	0	0	0	0	0
					pen_psi_c	0	0.605662	3.09957	2.12923	3.08709	3.11218	2.37424	11.1447
					pen_psi_c	0	1.07081	6.27174	2.66805	3.68891	1.90073	2.53882	5.96872
					pen_psi_c	0	0	6.51768	2.62493	4.0332	1.73816	2.51931	5.53208
					pen_psi_c	0	0	3.69226	2.57743	3.22348	3.29506	2.60282	11.1763
					pen_psi_c	0	0	4.00913	2.72907	3.46794	3.40647	2.45672	11.1706
					pen_cam	0	0	11.7162	1.84778	5.98157	0	1.80709	4.25388
					pen_cam	0	0	12.1781	2.04202	5.72934	0	1.70807	3.28128
					pen_cam	0	0	22.4792	0	0	0	0	0
					pen_cam	0	1.43866	9.71318	2.3251	2.77359	0	1.69729	4.76541
					pen_cam	0	1.27228	6.84157	2.47571	3.55874	1.64959	1.57606	4.89314
					pen_mor	0	0	2.06368	1.89641	2.28104	3.29536	4.12054	12.3666
					pen_mor	0	0	2.58538	3.12505	2.66949	3.2758	3.25327	9.89345
					pen_mor	0	0.667543	3.61338	3.0033	3.67876	3.35717	2.62793	7.19866
					pen_mor	0	0	3.71404	3.30209	2.77977	2.92908	2.87408	8.79461
					pen_mor	0	0	3.13101	3.38754	4.92561	4.39192	3.09382	9.23157
					pen_pru	1.81425	1.57518	5.25487	3.25784	4.08228	0	0	8.40864
					pen_pru	3.93872	1.89932	3.95728	2.34142	3.25645	1.87628	1.62324	8.31882
					pen_pru	5.24969	3.87847	7.95687	2.71312	1.91692	2.10963	1.81906	3.39281
					pen_pru	7.33192	5.4518	6.51913	3.42815	3.2563	3.22637	1.81197	5.66557
					pen_pru	0	1.08425	5.06098	2.60093	4.0593	2.02102	2.05273	5.73048
					per_man	0	0	9.17916	3.08336	2.59715	2.09423	6.82919	4.07727
					per_man	0	0.918823	9.30947	3.14675	2.64407	2.08851	6.71065	4.24842
					per_man	1.05	0	9.12084	3.19055	2.66965	2.25664	7.10117	3.64162
					per_man	0	0	7.09556	1.94837	3.05046	2.44976	6.48688	4.33956
					per_man	0	0	6.21769	2.06552	2.32521	2.52434	6.11773	7.73545
					per_man	2.06041	0	11.0184	2.73654	3.08756	0	7.94344	1.87744
					per_man	0	0	7.14936	3.75538	2.92087	2.50806	5.1933	5.5273
					per_man	6.35058	0	5.0714	0	0	5.18984	0	5.03964
					per_man	0.554714	0.690056	7.48274	0	2.94195	2.50867	4.9955	5.44391
					per_man	0.540879	0.677817	6.88744	3.74999	2.80731	2.64674	4.99656	5.04236
					per_man	0	0	7.3553	3.93931	2.96327	2.75069	5.49647	4.6896
					per_man	2.58346	1.77235	7.74651	3.29557	2.76683	2.88338	8.33192	4.69347
					per_man	0.57369	0	5.47745	2.12227	2.65242	2.73943	5.15648	6.35083
					zad_psi	33.5907	1.9901	8.37601	0	1.36873	0	0	0.596608
					zad_psi	55.4033	3.6551	8.48872	0	1.32835	0	0	0
					zad_psi	54.6623	3.38399	8.65789	0	0.944071	0	0	0
					zad_psi	56.8205	3.59666	10.9298	0	2.43512	0	0	0.654247
					zad_psi	42.0054	2.0517	8.76358	0	0	0	0	0
					zad_sip	5.42753	2.11195	12.1416	0.465576	4.41583	0	0	1.49831
					zad_sip	15.141	4.72805	6.9663	1.7423	1.86455	0	1.62068	1.46882
					zad_sip	12.7395	3.78359	6.39834	1.96587	1.97133	0	1.73634	1.96624
					zad_sip	7.00932	1.51143	7.39431	1.88644	4.41763	0	1.85197	3.49576
					zad_ziz	42.4218	2.19768	6.19827	0	1.42123	0	1.80083	2.98724
					zad_ziz	37.4159	2.48204	7.1653	0	1.21393	0	1.81614	2.93644
					zad_ziz	33.3214	2.60217	5.68429	0	4.38306	0	0	1.49684
					zad_ziz	38.9779	2.24495	7.34797	0	1.52721	0	2.39803	1.39213
					zad_ziz	50.1019	2.58722	7.75172	0	1.20456	0	1.37648	1.41398
					zad_ziz	36.9159	2.28135	9.37217	0	0.876182	0	1.25417	2.26551
					zad_ziz	35.6274	1.99268	8.24701	0	1.27653	0	2.10017	2.44221
					zad_ziz	34.3842	3.53453	7.72361	0	1.38636	0	2.56819	2.73775
					zad_ann	10.1353	0.674657	11.5878	0	2.89903	0	0	1.24513
					zad_ann	8.09625	0	16.4353	0	1.74534	0	0	5.88736
					zad_ann	18.9165	1.50112	5.14193	0	2.06577	0	0	3.01926

## Sheet: Result K-W after Random Forest
Supplementary File S1. Excel spreadsheet containing the output of the random forest analysis performed on the complete dataset. The file includes measures of variable importance for cuticular hydrocarbons used to discriminate species-host fruit combinations. Cells highlighted in red indicate statistically significant differences (p < 0.05).
	Depend.: 2337	Kruskal-Wallis ANOVA by Ranks; 2337 (Spreadsheet1) Independent (grouping) variable: Grupo Kruskal-Wallis test: H ( 13, N= 97) =88.44268 p =.0000					Depend.: 2337	Multiple Comparisons p values (2-tailed); 2337 (Spreadsheet1) Independent (grouping) variable: Grupo Kruskal-Wallis test: H ( 13, N= 97) =88.44268 p =.0000
		Code	Valid	Sum of	Mean			cer_psi	gla_psi	gla_pru	ine_pru	pen_cof	pen_psi_c	pen_cam	pen_mor	pen_pru	per_man	zad_psi	zad_sip	zad_ziz	zad_ann
	cer_psi	101	13	1074	82.6154		cer_psi		1	1	0.76372	0.0222703	0.000143318	0.000143318	0.000143318	0.0415258	1.70645e-06	1	1	1	1
	gla_psi	102	8	611	76.375		gla_psi	1		1	1	0.297439	0.00479771	0.00479771	0.00479771	0.402101	0.000919773	1	1	1	1
	gla_pru	103	5	310	62		gla_pru	1	1		1	1	0.414463	0.414463	0.414463	1	0.465968	1	1	1	1
	ine_pru	104	12	635	52.9167		ine_pru	0.76372	1	1		1	0.518777	0.518777	0.518777	1	0.369218	1	1	1	1
	pen_cof	105	6	190	31.6667		pen_cof	0.0222703	0.297439	1	1		1	1	1	1	1	0.16591	1	0.322008	1
	pen_psi_c	106	5	57.5	11.5		pen_psi_c	0.000143318	0.00479771	0.414463	0.518777	1		1	1	1	1	0.00348074	1	0.00529942	1
	pen_cam	107	5	57.5	11.5		pen_cam	0.000143318	0.00479771	0.414463	0.518777	1	1		1	1	1	0.00348074	1	0.00529942	1
	pen_mor	108	5	57.5	11.5		pen_mor	0.000143318	0.00479771	0.414463	0.518777	1	1	1		1	1	0.00348074	1	0.00529942	1
	pen_pru	109	5	153.5	30.7		pen_pru	0.0415258	0.402101	1	1	1	1	1	1		1	0.21586	1	0.432619	1
	per_man	110	13	267	20.5385		per_man	1.70645e-06	0.000919773	0.465968	0.369218	1	1	1	1	1		0.00130407	1	0.00105444	1
	zad_psi	111	5	424	84.8		zad_psi	1	1	1	1	0.16591	0.00348074	0.00348074	0.00348074	0.21586	0.00130407		1	1	1
	zad_sip	112	4	171	42.75		zad_sip	1	1	1	1	1	1	1	1	1	1	1		1	1
	zad_ziz	113	8	608	76		zad_ziz	1	1	1	1	0.322008	0.00529942	0.00529942	0.00529942	0.432619	0.00105444	1	1		1
	zad_ann	114	3	137	45.6667		zad_ann	1	1	1	1	1	1	1	1	1	1	1	1	1
	Depend.: 2434	Kruskal-Wallis ANOVA by Ranks; 2434 (Spreadsheet1) Independent (grouping) variable: Grupo Kruskal-Wallis test: H ( 13, N= 97) =62.48000 p =.0000					Depend.: 2434	Multiple Comparisons p values (2-tailed); 2434 (Spreadsheet1) Independent (grouping) variable: Grupo Kruskal-Wallis test: H ( 13, N= 97) =62.48000 p =.0000
		Code	Valid	Sum of	Mean			cer_psi	gla_psi	gla_pru	ine_pru	pen_cof	pen_psi_c	pen_cam	pen_mor	pen_pru	per_man	zad_psi	zad_sip	zad_ziz	zad_ann
	cer_psi	101	13	517	39.7692		cer_psi		1	1	0.0417006	1	1	1	1	1	1	1	1	1	1
	gla_psi	102	8	508	63.5		gla_psi	1		1	1	1	0.735216	1	0.341718	1	0.0634204	1	1	1	1
	gla_pru	103	5	375	75		gla_pru	1	1		1	1	0.21992	0.366173	0.101998	1	0.0219105	1	1	1	1
	ine_pru	104	12	951	79.25		ine_pru	0.0417006	1	1		1	0.00919344	0.0195258	0.00295873	1	1.77481e-05	1	1	1	0.43576
	pen_cof	105	6	277	46.1667		pen_cof	1	1	1	1		1	1	1	1	1	1	1	1	1
	pen_psi_c	106	5	105	21		pen_psi_c	1	0.735216	0.21992	0.00919344	1		1	1	1	1	0.328911	0.765678	0.862771	1
	pen_cam	107	5	119	23.8		pen_cam	1	1	0.366173	0.0195258	1	1		1	1	1	0.537876	1	1	1
	pen_mor	108	5	85	17		pen_mor	1	0.341718	0.101998	0.00295873	1	1	1		0.859785	1	0.156547	0.401808	0.406054	1
	pen_pru	109	5	316	63.2		pen_pru	1	1	1	1	1	1	1	0.859785		0.367457	1	1	1	1
	per_man	110	13	268	20.6154		per_man	1	0.0634204	0.0219105	1.77481e-05	1	1	1	1	0.367457		0.038779	0.167192	0.0814474	1
	zad_psi	111	5	364	72.8		zad_psi	1	1	1	1	1	0.328911	0.537876	0.156547	1	0.038779		1	1	1
	zad_sip	112	4	283	70.75		zad_sip	1	1	1	1	1	0.765678	1	0.401808	1	0.167192	1		1	1
	zad_ziz	113	8	501	62.625		zad_ziz	1	1	1	1	1	0.862771	1	0.406054	1	0.0814474	1	1		1
	zad_ann	114	3	84	28		zad_ann	1	1	1	0.43576	1	1	1	1	1	1	1	1	1
	Depend.: 2500	Kruskal-Wallis ANOVA by Ranks; 2500 (Spreadsheet1) Independent (grouping) variable: Grupo Kruskal-Wallis test: H ( 13, N= 97) =59.60993 p =.0000					Depend.: 2500	Multiple Comparisons p values (2-tailed); 2500 (Spreadsheet1) Independent (grouping) variable: Grupo Kruskal-Wallis test: H ( 13, N= 97) =59.60993 p =.0000
		Code	Valid	Sum of	Mean			cer_psi	gla_psi	gla_pru	ine_pru	pen_cof	pen_psi_c	pen_cam	pen_mor	pen_pru	per_man	zad_psi	zad_sip	zad_ziz	zad_ann
	cer_psi	101	13	809	62.2308		cer_psi		1	1	1	1	0.0847772	1	0.00725994	0.600829	1	1	1	1	1
	gla_psi	102	8	301	37.625		gla_psi	1		0.198248	1	0.0173734	1	1	1	1	1	1	1	1	1
	gla_pru	103	5	434	86.8		gla_pru	1	0.198248		1	1	0.00323491	1	0.000283965	0.0247815	0.211367	1	1	0.338338	1
	ine_pru	104	12	594	49.5		ine_pru	1	1	1		0.131348	1	1	0.207957	1	1	1	1	1	1
	pen_cof	105	6	566	94.3333		pen_cof	1	0.0173734	1	0.131348		0.000175707	1	9.86273e-06	0.00199643	0.0137343	1	0.488263	0.0339996	1
	pen_psi_c	106	5	66	13.2		pen_psi_c	0.0847772	1	0.00323491	1	0.000175707		0.168969	1	1	1	0.72907	1	1	1
	pen_cam	107	5	343	68.6		pen_cam	1	1	1	1	1	0.168969		0.0247815	0.805179	1	1	1	1	1
	pen_mor	108	5	19	3.8		pen_mor	0.00725994	1	0.000283965	0.207957	9.86273e-06	1	0.0247815		1	0.956996	0.134186	1	1	0.920075
	pen_pru	109	5	110	22		pen_pru	0.600829	1	0.0247815	1	0.00199643	1	0.805179	1		1	1	1	1	1
	per_man	110	13	542	41.6923		per_man	1	1	0.211367	1	0.0137343	1	1	0.956996	1		1	1	1	1
	zad_psi	111	5	302	60.4		zad_psi	1	1	1	1	1	0.72907	1	0.134186	1	1		1	1	1
	zad_sip	112	4	175	43.75		zad_sip	1	1	1	1	0.488263	1	1	1	1	1	1		1	1
	zad_ziz	113	8	322	40.25		zad_ziz	1	1	0.338338	1	0.0339996	1	1	1	1	1	1	1		1
	zad_ann	114	3	170	56.6667		zad_ann	1	1	1	1	1	1	1	0.920075	1	1	1	1	1
	Depend.: 2634	Kruskal-Wallis ANOVA by Ranks; 2634 (Spreadsheet1) Independent (grouping) variable: Grupo Kruskal-Wallis test: H ( 13, N= 97) =75.42236 p =.0000					Depend.: 2634	Multiple Comparisons p values (2-tailed); 2634 (Spreadsheet1) Independent (grouping) variable: Grupo Kruskal-Wallis test: H ( 13, N= 97) =75.42236 p =.0000
		Code	Valid	Sum of	Mean			cer_psi	gla_psi	gla_pru	ine_pru	pen_cof	pen_psi_c	pen_cam	pen_mor	pen_pru	per_man	zad_psi	zad_sip	zad_ziz	zad_ann
	cer_psi	101	13	351	27		cer_psi		1	1	1	1	0.0386273	1	0.00819353	0.0102356	0.000678005	1	1	1	1
	gla_psi	102	8	216	27		gla_psi	1		1	1	1	0.103816	1	0.0273582	0.0331249	0.00837094	1	1	1	1
	gla_pru	103	5	135	27		gla_pru	1	1		1	1	0.306021	1	0.101998	0.11939	0.0763793	1	1	1	1
	ine_pru	104	12	583	48.5833		ine_pru	1	1	1		1	1	1	1	1	1	1	1	1	1
	pen_cof	105	6	228	38		pen_cof	1	1	1	1		1	1	0.529637	0.610796	0.512022	1	1	1	1
	pen_psi_c	106	5	396	79.2		pen_psi_c	0.0386273	0.103816	0.306021	1	1		1	1	1	1	0.306021	1	0.103816	1
	pen_cam	107	5	316	63.2		pen_cam	1	1	1	1	1	1		1	1	1	1	1	1	1
	pen_mor	108	5	425	85		pen_mor	0.00819353	0.0273582	0.101998	1	0.529637	1	1		1	1	0.101998	1	0.0273582	0.434622
	pen_pru	109	5	421	84.2		pen_pru	0.0102356	0.0331249	0.11939	1	0.610796	1	1	1		1	0.11939	1	0.0331249	0.490355
	per_man	110	13	994	76.4615		per_man	0.000678005	0.00837094	0.0763793	1	0.512022	1	1	1	1		0.0763793	1	0.00837094	0.552887
	zad_psi	111	5	135	27		zad_psi	1	1	1	1	1	0.306021	1	0.101998	0.11939	0.0763793		1	1	1
	zad_sip	112	4	256	64		zad_sip	1	1	1	1	1	1	1	1	1	1	1		1	1
	zad_ziz	113	8	216	27		zad_ziz	1	1	1	1	1	0.103816	1	0.0273582	0.0331249	0.00837094	1	1		1
	zad_ann	114	3	81	27		zad_ann	1	1	1	1	1	1	1	0.434622	0.490355	0.552887	1	1	1
