# Supplementary material for: Can Cuticular Hydrocarbons Be used as Chemotaxonomic Tool for Neosilba McAlpine (Diptera: Lonchaeidae)?
Source: J Chem Ecol. 2026 Feb 24;52(2):22. doi: 10.1007/s10886-026-01693-8 (PMC12932378; doi:10.1007/s10886-026-01693-8)
Supplement: Supplementary file 2 — (XLSX 107 KB) [file 10886_2026_1693_MOESM2_ESM.xlsx]

## Sheet: Code
	N.certa-P.guajava	cer_psi		Raw cuticular hydrocarbon (CHC) data. The table reports the relative abundance values of each identified cuticular hydrocarbon in individual male Neosilba samples. Values correspond to the percentage of each compound relative to the total chromatographic peak area detected per individual, as obtained from GC-MS analyses.
	N.glaberrima-P.guajava	gla_psi
	N.glaberrima-P.persica	gla_pru
	N.inesperata-P.persica	ine_pru
	N. pendula-C.arabica	pen_cof
	N.pendula-P.cattleianum	pen_psi_c
	N.pendula-C.phae	pen_cam
	N.pendula-M.alba	pen_mor
	N.pendula-P. persica	pen_pru
	N. perezi-M.esculenta	per_man
	N.zadolicha-P.guajava	zad_psi
	N.zadolicha-Z.oblongis	zad_ziz
	N.zadolicha-A.coriacea	zad_ann

## Sheet: Neosilba_host
Group	2300	2337.37	2350	2372	2381.64	2400	2409	2434	2481.41	2500	2532.29	2539	2549	2571	2581.72	2600	2607.68	2633.52	2672	2681.19	2700	2729.69	2760.33	2769.42	2800	2807.72	2832.01	2875.66	2883.17	2900	2930	2945	2975	3100	3135	3175	3200	3300	3380
cer_psi	10.2772	42.5102	0	0	0	1.76386	0	0	0	13.3509	3.79967	0	0	0	0	0	0	0	0	0	15.3064	4.12949	0	2.4475	0	0	0	0	0	3.10441	0	0	3.31039	0	0	0	0	0	0
cer_psi	7.97432	43.7062	0	0	0	0	0	0	0	8.7686	4.45139	0	0	0	0	0	0	0	0	0	15.168	8.81253	0	0	0	0	0	0	0	5.22136	0	0	5.8976	0	0	0	0	0	0
cer_psi	7.78403	46.5593	0	0	0	0	0	0	0	7.97415	4.14538	0	0	0	0	0	0	0	0	0	14.6626	5.12481	0	3.60355	0	0	0	0	0	4.76982	0	0	5.37637	0	0	0	0	0	0
cer_psi	2.05544	35.29	0	0	0	0	0	2.47779	0	12.629	4.45	0	0	0	0	0	0	0	0	0	13.1181	13.0459	0	3.54352	0	0	0	2.59084	2.92329	3.7642	0	0	4.11072	0	0	0	0	0	0
cer_psi	12.4046	23.3176	0	0	0	2.41467	0	0	0	20.192	0	0	0	0	0	0	0	0	0	0	28.4208	0	0	2.73979	0	0	0	0	0	6.65965	0	0	3.85096	0	0	0	0	0	0
cer_psi	7.13462	29.1497	0	0	0	1.60919	0	2.20399	0	14.9401	4.21829	0	0	0	0	0	0	0	0	0	22.8241	0	0	3.56885	1.82928	0	0	0	0	6.5856	0	0	5.93623	0	0	0	0	0	0
cer_psi	9.33646	42.8407	0	0	0	0	0	0	0	11.1349	4.41528	0	0	0	0	0	0	0	0	0	17.7172	5.86197	0	0	0	0	0	0	0	3.47082	0	0	5.22274	0	0	0	0	0	0
cer_psi	10.0152	50.8992	0	0	0	1.54874	0	0	0	13.4892	3.29271	0	0	0	0	0	0	0	0	0	15.11	0	0	0	0	0	0	0	0	2.68629	0	0	2.95863	0	0	0	0	0	0
cer_psi	7.30373	55.5497	0	0	0	0	0	2.40743	0	7.89875	4.7761	0	0	0	0	0	0	0	0	0	11.9045	4.35541	0	3.10705	0	0	0	0	0	0	0	0	0	2.69731	0	0	0	0	0
cer_psi	7.19234	55.8207	0	0	0	0	0	3.11343	0	6.56477	5.51492	0	0	0	0	0	0	0	0	0	9.02537	6.35709	0	0	0	0	0	0	0	2.88337	0	0	3.52798	0	0	0	0	0	0
cer_psi	8.9589	60.6889	0	0	0	0	0	2.19817	0	5.96528	5.10728	0	0	0	0	0	0	0	0	0	10.4854	6.59612	0	0	0	0	0	0	0	0	0	0	0	0	0	0	0	0	0
cer_psi	8.68529	62.6886	0	0	0	0	0	2.87871	0	9.46093	5.55582	0	0	0	0	0	0	0	0	0	10.7306	0	0	0	0	0	0	0	0	0	0	0	0	0	0	0	0	0	0
cer_psi	9.81427	47.6787	0	0	0	0	0	1.68874	0	7.83898	4.43075	0	0	0	0	0	0	0	0	0	11.2962	6.09	0	3.21462	0	0	0	0	2.66245	2.34964	0	0	2.93853	0	0	0	0	0	0
gla_psi	4.6705	43.8656	0	0	0	0.701241	0	2.53911	0	7.52227	11.9289	0	0	0.719983	0	0	0	0	0	0	7.81966	6.74214	0	1.44772	0	0	0	1.33574	2.95689	2.64235	2.65887	0	2.44912	0	0	0	0	0	0
gla_psi	5.28424	44.6679	0	0	0	0	0	2.651	0	7.92824	11.9442	0	0	0	0	0	0	0	0	0	8.24893	6.92568	0	1.49453	0	0	0	0	3.01251	2.72654	2.67333	0	2.4429	0	0	0	0	0	0
gla_psi	4.7291	45.0552	0	0	0	0	0	2.58575	0	7.77467	11.3082	0	0	0	0	0	0	0	0	0	7.95468	6.77622	0	1.44704	0	0	0	1.31082	2.98086	2.7094	2.83848	0	2.52963	0	0	0	0	0	0
gla_psi	5.24228	45.1704	0	0	0	0	0	2.81841	0	8.16679	12.1888	0	0	0	0	0	0	0	0	0	8.47633	7.50987	0	0.731361	0.127166	0	0	0.388832	3.15468	2.74304	0.848587	0	2.43342	0	0	0	0	0	0
gla_psi	4.51545	32.6775	0	0	0	0	0	2.60926	0	6.32562	12.5467	0	0	0.240878	0	0	0	0	0	0.899915	12.9213	13.1214	0	3.52796	0.445355	0	0	0.613131	0	4.43001	2.25723	0	2.86837	0	0	0	0	0	0
gla_psi	4.99032	33.7252	0	0	0	0	0	2.64259	0	6.32397	11.9136	0	0	0	0	0	0	0	0	0.709423	12.4728	11.9446	0	2.81297	0.426323	0	0	0.327738	3.25029	3.89177	1.41424	0	3.15418	0	0	0	0	0	0
gla_psi	4.73316	33.2127	0	0	0	0	0	0.954608	0	6.65475	12.4373	0	0	0	0	0	0	0	0	0.817212	13.202	12.59	0	3.68571	0.359439	0	0	0	3.3124	4.1513	1.20649	0	2.68293	0	0	0	0	0	0
gla_psi	4.41352	35.2745	0	0	0	0	0	2.63117	0	6.57715	12.2531	0	0	0	0	0	0	0	0	0	12.7985	12.76	0	3.04773	0	0	0	0	3.35232	4.17531	0	0	2.72039	0	0	0	0	0	0
gla_pru	8.52993	33.645	0	0	0	1.75628	0	3.10819	0	17.1081	9.70949	0	0	2.08488	0	0	0	0	0	0	17.2393	0	0	0	0	0	0	0	0	4.47098	0	0	2.34784	0	0	0	0	0	0
gla_pru	5.76232	27.9216	0	0	0	1.56816	0	2.71121	0	16.9573	9.71195	0	0	1.99642	0	1.32338	0	0	0	0	17.416	1.62511	0	1.057	1.16639	0	0	0	0	4.79085	0	0	1.53956	0	0	2.59764	0	0	1.85503
gla_pru	5.86212	30.6754	0	0	0	1.70104	0	3.0264	0	16.9493	10.2192	0	0	1.99456	0	1.42611	0	0	0	0	17.1501	0	0	0	0	0	0	0	0	4.86665	0	0	1.55136	0	0	2.72394	0	0	1.85384
gla_pru	5.41	30.4455	0	0	0	1.51628	0	2.76688	0	17.8186	10.0883	0	0	1.90512	0	1.47394	0	0	0	0	18.0903	1.31582	0	1.08119	1.25387	0	0	0	0	5.15266	0	0	1.68514	0	0	0	0	0	0
gla_pru	5.37377	31.8527	0	0	0	1.67354	0	2.97538	0	15.7831	9.79506	0	0	1.83469	0	1.40003	0	0	0	0	17.2203	0	0	0	1.24419	0	0	0	0	4.69108	0	0	1.64549	0	0	2.67562	0	0	1.83514
ine_pru	4.15945	18.2119	0.864875	0	0	0.445055	0	3.56364	2.82295	8.76752	22.3989	0	1.13042	0	0	1.03744	1.46974	0	0	0.975348	12.9669	8.02522	0	1.7527	0.922282	0	0	0	0	4.27794	2.5926	0	3.61508	0	0	0	0	0	0
ine_pru	4.33016	14.4923	2.37824	0.527268	0	0.557892	1.09859	2.99741	1.48534	7.23122	24.6785	0	1.30558	0.818396	0.856259	0.800126	2.04839	1.06857	0	0	10.6195	10.1096	0	2.80138	0.760033	0	0	0	0	2.50052	2.66685	0	3.86792	0	0	0	0	0	0
ine_pru	2.99486	31.9852	0	1.28785	0.521993	1.14643	1.08618	0	0.191228	14.6614	15.9059	0	2.24848	0	0.529143	1.56113	0.658601	0	0	0	13.4882	2.47011	0	3.013	0.695158	0	0	0	0	4.32596	0.385281	0	0.843836	0	0	0	0	0	0
ine_pru	2.66568	20.3715	0	0	0.659297	0.530575	1.11507	3.29449	1.19307	6.15576	21.8152	0	0.996948	0.972828	0.627439	0.984256	1.52307	1.05421	0	0	11.7828	10.1617	0	3.16349	0.839306	0	0	0.299312	1.19189	2.29153	2.27873	0	4.03198	0	0	0	0	0	0
ine_pru	3.30316	17.4028	0	0.77963	0.620237	0.553399	0.701455	3.16788	2.26326	8.8369	21.0898	0	0.896325	0.501956	0.64507	1.00426	1.2293	0.729678	0	1.30197	12.4476	7.45782	0	1.74032	1.01107	0	0	0	0.77828	4.1001	3.14197	0.798147	3.49765	0	0	0	0	0	0
ine_pru	2.90792	14.0801	2.2125	0.246606	0.517813	0.464883	0.970748	3.60929	0	7.78143	26.6376	0	0	0.767538	0.74618	0.804994	1.8479	1.14902	0	0	11.308	10.0956	0	2.55806	0.806187	0	0	0	0.795606	2.67611	2.90979	0	4.10609	0	0	0	0	0	0
ine_pru	3.23814	13.6089	2.22879	0.441699	0.496691	0.463646	0.92911	3.64294	0	6.81345	24.7204	0	1.20586	0.728652	0.814742	0.827472	1.91317	1.063	0	0	11.0007	10.3534	0	2.79009	0.762463	0	0	0	0.828273	2.73307	3.50394	0.613288	4.27817	0	0	0	0	0	0
ine_pru	3.08635	30.9621	0	1.39028	0.629528	1.12784	1.15053	3.72502	0	14.0994	14.9088	0	2.25219	3.58483	0	1.52585	0.965191	0	0	0	9.36769	2.55867	0	2.40191	0.925624	0	0	0	0	3.52265	0.587486	0	1.22811	0	0	0	0	0	0
ine_pru	2.48632	29.7151	0	1.25582	0.570419	0.963018	0.962285	3.29582	0	12.5399	14.425	0	2.00681	3.99962	0.56317	1.53764	0.934762	0	0	0	12.4143	2.68762	0	2.56657	0.839228	0	0	0	0	4.06273	0.827305	0	1.34662	0	0	0	0	0	0
ine_pru	2.7346	15.0573	0	0.397266	0.500696	0.469295	0.934219	3.507	0	8.51488	17.9505	8.51326	1.03674	0.810054	0.736946	0.860734	1.82805	1.06962	0	0	9.49438	9.82028	0	2.95507	0.852513	0	0	0	0.875094	2.88454	3.61057	0	4.58642	0	0	0	0	0	0
ine_pru	3.1533	23.9036	1.81334	0	0	1.55459	0	3.96095	0	6.2321	21.6346	0	1.06428	0.996018	0	0.97688	1.72325	1.10404	0	0	8.19948	10.8325	0	3.25839	0	0	0	0	1.36011	1.73983	2.77179	0	3.72099	0	0	0	0	0	0
ine_pru	2.81272	21.2217	0	0	0	0.923848	0	3.02532	1.01018	5.91964	21.3103	0	0.927153	0.869474	0	1.10142	1.47822	1.12784	0	0	11.8987	10.0476	0	3.408	1.01961	0	0	0	1.3225	2.6006	3.25376	0	4.72126	0	0	0	0	0	0
pen_cof	0	2.93747	0	0	0	0	0	1.64603	0	20.7288	63.6126	0	0	8.06729	0	0.585456	0	0	0	0	0	0	0	0	0	0	0	0	0	0	0	0	0	0	0	0	0	2.42	0
pen_cof	0.340538	2.04399	0	0.278186	0	1.08161	0	2.17537	0	24.4533	48.7095	0	0	7.29677	0	1.47647	0	1.25018	0	0	0.354643	0.97292	0	0	0	0	0	0	0	0	0	0	0	1.60942	0	0	1.33707	6.62002	0
pen_cof	0.510801	3.01793	0	0.471551	0	1.04412	0	1.92456	0	27.5094	39.0993	0	0	8.23304	0	2.042	0	0.917355	0	0	1.20738	1.24514	0	0.473538	0	0	0	0	0	0	0	0	0	2.49309	0	0.719377	1.54532	7.54613	0
pen_cof	1.0625	3.64333	0	0.554597	0	2.36491	0	1.61705	0	39.1462	32.2071	0	0	12.6308	0	1.69027	0	0	0	0	1.01427	0.986955	0	0	0	0	0	0	0	0	0	0	0	0	0	0	0	3.08	0
pen_cof	0	1.74405	0	0	0	1.09463	0	1.26923	0	40.2377	37.876	0	0	9.43146	0	2.41469	0	0	0	0	0	0	0	0	0	0	0	0	0	0	0	0	0	0	0	0	0	5.93221	0
pen_cof	0	2.71406	0	0	0	1.42531	0	2.00296	0	32.4342	45.9057	0	0	7.50492	0	1.53193	0	0	0	0	0	0	0	0	0	0	0	0	0	0	0	0	0	0	0	0	0	6.48096	0
pen_psi_c	0	0	0	0	0	0	0	0.605662	0	3.09957	14.7742	0	0	0.7225	0	1.02432	0	2.12923	0	0.761994	10.7995	34.7979	0	3.08709	1.57149	0	3.11218	1.68059	2.37424	1.96037	11.1447	0	5.29942	0	1.05505	0	0	0	0
pen_psi_c	0	0	0	0	0	0	0	1.07081	0	6.27174	26.7383	0	0	2.17415	0	1.30389	0	2.66805	0	1.56076	8.49027	28.2144	0	3.68891	0	0	1.90073	1.61182	2.53882	1.49493	5.96872	0	4.30374	0	0	0	0	0	0
pen_psi_c	0	0	0	0	0	0	0.93671	0	0	6.51768	28.17	0	0	2.16018	0	1.37772	0	2.62493	0	1.61628	8.41252	27.3	0	4.0332	0	0	1.73816	1.64854	2.51931	1.47163	5.53208	0	3.94103	0	0	0	0	0	0
pen_psi_c	0	0	0	0	0	0	0.635607	0	0	3.69226	14.7816	0	0	0.954568	0	1.25676	0	2.57743	0	0.824379	11.7677	32.6104	0	3.22348	1.6576	0	3.29506	1.66826	2.60282	2.15988	11.1763	0	5.11593	0	0	0	0	0	0
pen_psi_c	0	0	0	0	0	0	0	0	0	4.00913	16.7052	0	0	0.974742	0	1.37956	0	2.72907	0	0	12.1961	32.9768	0	3.46794	0	0	3.40647	1.3405	2.45672	2.08086	11.1706	0	5.10626	0	0	0	0	0	0
pen_cam	0	0	0	0	0	0	0	0	0	11.7162	17.853	0	0	1.36801	0	1.91391	0	1.84778	0	0	23.2948	18.2303	0	5.98157	0	0	0	0	1.80709	4.67588	4.25388	0	7.05749	0	0	0	0	0	0
pen_cam	0	0	0	0	0	0	0	0	0	12.1781	18.4754	0	0	1.62211	0	1.83215	0	2.04202	0	0	23.3948	18.3599	0	5.72934	0	0	0	0	1.70807	4.39797	3.28128	0	6.97894	0	0	0	0	0	0
pen_cam	0	0	0	0	0	0	0	0	0	22.4792	39.6758	0	0	4.94498	0	0	0	0	0	0	16.3234	16.5766	0	0	0	0	0	0	0	0	0	0	0	0	0	0	0	0	0
pen_cam	0	0	0	0	0	0	0	1.43866	0	9.71318	36.7329	0	0	3.26074	0	1.51635	0	2.3251	0	0	9.66651	23.3227	0	2.77359	0	0	0	0	1.69729	0	4.76541	0	2.78755	0	0	0	0	0	0
pen_cam	0	0	0	0	0	0	0	1.27228	0	6.84157	38.2925	0	0	2.20178	0	1.14811	0	2.47571	0	0	8.46548	23.0916	0	3.55874	0	0	1.64959	0	1.57606	1.43775	4.89314	0	3.09569	0	0	0	0	0	0
pen_mor	0	0	0	0	0	0	0	0	0	2.06368	2.48969	0	0	0	0	0.749959	0	1.89641	0	0	10.6154	49.4539	0	2.28104	0	0	3.29536	3.16628	4.12054	1.48418	12.3666	0	6.01696	0	0	0	0	0	0
pen_mor	0	0	0	0	0	0	0	0	0	2.58538	9.65468	0	0	0	0	0.890386	0	3.12505	0	0	9.43592	47.2653	0	2.66949	0	0	3.2758	1.75464	3.25327	1.62182	9.89345	0	4.57476	0	0	0	0	0	0
pen_mor	0	0	0	0	0	0	0	0.667543	0	3.61338	19.2281	0	0	0.70522	0	1.08435	0	3.0033	0	0.910597	9.39667	37.0447	0	3.67876	0	0	3.35717	1.1255	2.62793	1.78513	7.19866	0	4.57305	0	0	0	0	0	0
pen_mor	0	0	0	0	0	0	0	0	0	3.71404	15.8318	0	0	0.771337	0	1.35346	0	3.30209	0	0	10.6873	40.0656	0	2.77977	0	0	2.92908	1.81861	2.87408	1.55266	8.79461	0	3.52555	0	0	0	0	0	0
pen_mor	0	0	0	0	0	0	0	0	0	3.13101	13.3022	0	0	0	0	0	0	3.38754	0	0	12.7733	38.3919	0	4.92561	0	0	4.39192	0	3.09382	2.72208	9.23157	0	4.64912	0	0	0	0	0	0
pen_pru	0	1.81425	0	0	0	0	0	1.57518	0	5.25487	34.9868	0	0	1.57255	0	1.49599	0	3.25784	0	0	10.6508	24.5309	0	4.08228	0	0	0	0	0	0	8.40864	0	2.36988	0	0	0	0	0	0
pen_pru	0	3.93872	0	0	0	0	0	1.89932	0	3.95728	31.9236	0	0	1.12591	0	1.06717	0	2.34142	0	0.884429	9.09295	23.73	0	3.25645	0.363157	0	1.87628	0.760897	1.62324	1.48	8.31882	0	2.36034	0	0	0	0	0	0
pen_pru	0	5.24969	0	0	0	0	0	3.87847	0	7.95687	33.9488	0	0	1.77922	0	1.87854	0	2.71312	0	1.05774	9.22502	17.1063	0	1.91692	0	0	2.10963	0	1.81906	2.38174	3.39281	0	3.58609	0	0	0	0	0	0
pen_pru	0	7.33192	0	0	0	0	0	5.4518	0	6.51913	17.4783	0	0	3.0492	0	3.02016	0	3.42815	0	0	12.4012	16.7274	0	3.2563	1.79301	0	3.22637	0	1.81197	3.48782	5.66557	0	5.35173	0	0	0	0	0	0
pen_pru	0	0	0	0	0	0	0	1.08425	0	5.06098	31.3618	0	0	1.25015	0	1.33314	0	2.60093	0	0	11.9002	22.5823	0	4.0593	1.24738	0	2.02102	1.36577	2.05273	2.58003	5.73048	0	3.76961	0	0	0	0	0	0
per_man	0	0	0	0	0	0	0	0	0	9.17916	26.436	0	0	1.2842	0	0.835097	0	3.08336	0	1.87582	7.91388	21.5468	0	2.59715	0	0	2.09423	2.9139	6.82919	3.24456	4.07727	0	6.08942	0	0	0	0	0	0
per_man	0	0	0	0	0	0	0	0.918823	0	9.30947	25.8798	0	0	1.33958	0	0.860118	0	3.14675	0	1.92471	7.83689	21.2483	0	2.64407	0	0	2.08851	2.92222	6.71065	3.11316	4.24842	0	5.80855	0	0	0	0	0	0
per_man	0	1.05	0	0	0	0	0	0	0	9.12084	25.0238	0	0	1.19221	0	0.889495	0	3.19055	0	1.83493	8.10053	21.6516	0	2.66965	0	0	2.25664	3.05202	7.10117	3.4978	3.64162	0	5.72427	0	0	0	0	0	0
per_man	0	0	0	0	0	0	0	0	0	7.09556	7.51159	0	0	1.34412	0	0	0	1.94837	0	1.84994	22.3907	25.393	0	3.05046	0	0	2.44976	2.75066	6.48688	6.73574	4.33956	0	6.65365	0	0	0	0	0	0
per_man	0	0	0	0	0	0	0	0	0	6.21769	7.10101	0	0	0	0	1.37561	0	2.06552	0	1.75561	19.2262	25.0073	0	2.32521	0	0	2.52434	2.73309	6.11773	5.99176	7.73545	0	9.82342	0	0	0	0	0	0
per_man	0	2.06041	0	0	0	0	0	0	0	11.0184	10.3727	0	0	0	0	0	0	2.73654	0	0	19.3227	21.3898	0	3.08756	0	0	0	0	7.94344	10.204	1.87744	0	9.98698	0	0	0	0	0	0
per_man	0	0	0	0	0	0	0	0	0	7.14936	19.5357	0	0	1.22252	0	1.20424	0	3.75538	0	1.92739	8.53188	32.3214	0	2.92087	0	0	2.50806	2.37515	5.1933	1.86375	5.5273	0	3.96368	0	0	0	0	0	0
per_man	0	6.35058	0	0	0	0	0	0	0	5.0714	6.57164	0	0	0	0	0	0	0	0	0	26.3965	26.361	0	0	0	0	5.18984	0	0	8.03397	5.03964	0	10.9855	0	0	0	0	0	0
per_man	0	0.554714	0	0	0	0	0	0.690056	0	7.48274	18.296	0	0	1.19182	0	1.37544	3.48067	0	1.85018	0	9.61373	29.8909	0.820498	2.94195	0	0	2.50867	2.23954	4.9955	1.87237	5.44391	0	4.7513	0	0	0	0	0	0
per_man	0	0.540879	0	0	0	0	0	0.677817	0	6.88744	19.2358	0	0	1.1543	0	1.01926	0	3.74999	0	1.93892	8.24895	31.8896	0.816176	2.80731	0	0	2.64674	2.45663	4.99656	1.76164	5.04236	0	4.12961	0	0	0	0	0	0
per_man	0	0	0	0	0	0	0	0	0	7.3553	19.9384	0	0	1.16769	0	1.27021	0	3.93931	0	2.03405	8.5521	31.2821	0	2.96327	0	0	2.75069	2.5414	5.49647	1.9465	4.6896	0	4.07297	0	0	0	0	0	0
per_man	3.94326	2.58346	0	0	0	2.79	0	1.77235	0	7.74651	7.35458	0	0	0	0	1.90226	0	3.29557	0	2.22695	4.59088	30.6851	1.04993	2.76683	0	0	2.88338	3.9354	8.33192	2.07419	4.69347	0	5.36947	0	0	0	0	0	0
per_man	0.849666	0.57369	0	0	0	0	0	0	0	5.47745	6.26544	0	0	0	0	1.43975	0	2.12227	0.937097	1.74161	17.8624	23.1294	0	2.65242	1.78237	0	2.73943	2.81965	5.15648	6.12342	6.35083	1.51499	8.73953	0	1.72217	0	0	0	0
zad_psi	4.28051	33.5907	0	0	0	0.106676	0	1.9901	0	8.37601	7.70312	0	0	0	0	0	0	0	0	0	17.5688	6.45436	1.03876	1.36873	0.788172	0	0	4.57325	0	6.45856	0.596608	0	5.10568	0	0	0	0	0	0
zad_psi	5.07045	55.4033	0	0	0	0	0	3.6551	0	8.48872	11.8018	0	0	0	0	0	0	0	0	0	8.7907	5.46159	0	1.32835	0	0	0	0	0	0	0	0	0	0	0	0	0	0	0
zad_psi	4.67631	54.6623	0	0	0	1.02646	0	3.38399	0	8.65789	11.8575	0	0	0	0	0	0	0	0	0	9.52423	5.26731	0	0.944071	0	0	0	0	0	0	0	0	0	0	0	0	0	0	0
zad_psi	6.59421	56.8205	0	0	0	0.929443	0	3.59666	0	10.9298	0	0	0	0	0	0	0	0	0	0	10.2285	5.55513	0	2.43512	0.93548	0	0	0	0	1.3208	0.654247	0	0	0	0	0	0	0	0
zad_psi	4.84115	42.0054	0	0	0	0	0	2.0517	0	8.76358	8.12734	0	0	0	0	0	0	0	0	0	15.786	5.19381	0	0	0	0	0	5.58008	0	4.16594	0	0	3.48496	0	0	0	0	0	0
zad_sip	0.187353	5.42753	0	0	0	0	0	2.11195	0	12.1416	29.9021	0	0	0	0	0	0	0.465576	0	0.401649	18.3072	8.87657	0	4.41583	1.44489	0	0	1.39733	0	8.88238	1.49831	0	4.5397	0	0	0	0	0	0
zad_sip	1.99876	15.141	0	0	0	0	0	4.72805	0	6.9663	41.032	0	0	1.17651	0	0.519675	1.29939	1.7423	0	1.40268	6.32283	7.51917	0	1.86455	0	0	0	1.54723	1.62068	1.98647	1.46882	0	1.66356	0	0	0	0	0	0
zad_sip	2.44168	12.7395	0	0	0	1.73185	0	3.78359	0	6.39834	37.0012	0	1.50134	1.27101	1.328	0.675549	1.28276	1.96587	0.908038	1.39875	6.29428	7.62672	0	1.97133	0	0	0	1.78793	1.73634	2.14351	1.96624	0	2.04618	0	0	0	0	0	0
zad_sip	0.9856	7.00932	0	0	0	0	0	1.51143	0	7.39431	22.5302	0	0	0	0	0.615396	0	1.88644	0	0	17.2383	10.6817	0	4.41763	1.88199	1.66	0	2.58823	1.85197	7.67131	3.49576	0	6.57852	0	0	0	0	0	0
zad_ziz	6.49922	42.4218	0	0	0	0	0	2.19768	0	6.19827	9.88776	0	0	0	0	0	0	0	0	0	10.136	7.04104	0	1.42123	0.659601	0	0	0.898923	1.80083	4.12003	2.98724	0	3.73039	0	0	0	0	0	0
zad_ziz	7.8968	37.4159	0	0	0	1.11649	1.53	2.48204	0	7.1653	9.08571	0	0	0	0	0	0	0	0	0	11.2938	5.60159	0	1.21393	0.770478	0	0	1.18577	1.81614	4.46367	2.93644	0	4.03075	0	0	0	0	0	0
zad_ziz	3.00973	33.3214	0	0	0	0.772475	0	2.60217	0	5.68429	6.66187	0	0	0	0	0.439064	0	0	0	0	19.9916	8.67542	0	4.38306	0	0	0	0	0	6.23759	1.49684	0	6.72444	0	0	0	0	0	0
zad_ziz	7.61339	38.9779	0	0	0	0.705844	0	2.24495	0	7.34797	6.97069	0	0	0	0	0.36586	0	0	0	0	14.6575	6.29839	0	1.52721	1.32927	0	0	1.72894	2.39803	3.91902	1.39213	0	2.5229	0	0	0	0	0	0
zad_ziz	10.1534	50.1019	0	0	0	1.0415	0	2.58722	0	7.75172	8.19305	0	0	0	0	0	0	0	0	0	10.0488	4.63917	0	1.20456	0	0	0	0	1.37648	1.4883	1.41398	0	0	0	0	0	0	0	0
zad_ziz	8.21715	36.9159	0	0	0	1.07912	0	2.28135	0	9.37217	6.89802	0	0	0	0	0.33329	0	0	0	0	14.7812	4.47064	0	0.876182	1.4917	0	0	0.795128	1.25417	5.09323	2.26551	0	3.87521	0	0	0	0	0	0
zad_ziz	6.7595	35.6274	0	0	0	0.444152	0	1.99268	0	8.24701	7.79731	0	0	0	0	0.414089	0	0	0	0	15.2335	6.21743	0	1.27653	1.01886	0	0	1.23714	2.10017	5.6598	2.44221	0	3.53221	0	0	0	0	0	0
zad_ziz	12.3013	34.3842	0	0	0	0	0	3.53453	0	7.72361	7.69633	0	0	0	0	0	0	0	0	0	13.0407	4.73656	0	1.38636	0.78306	0	0	1.66003	2.56819	3.88059	2.73775	0	3.56677	0	0	0	0	0	0
zad_ann	4.22567	10.1353	0	0	0	1.25	0	0.674657	0	11.5878	3.28282	0	0	0	0	1.64057	0	0	0	0	33.8151	3.23497	0	2.89903	3.75731	0	0	0	0	14.9181	1.24513	0	7.33351	0	0	0	0	0	0
zad_ann	5.23169	8.09625	0	0	0	4.0586	0	0	0	16.4353	2.81195	0	0	0	0	1.41658	0	0	0	0	23.9306	1.3634	0	1.74534	2.07704	0	0	0	0	10.8852	5.88736	0	16.0607	0	0	0	0	0	0
zad_ann	2.52913	18.9165	0	0	0	0	0	1.50112	0	5.14193	5.90903	0	0	0	0	0.841295	0	0	0	0	27.4868	7.85797	0	2.06577	3.28671	0	0	2.00801	0	10.847	3.01926	0	8.58945	0	0	0	0	0	0

## Sheet: glab
species	2300	2337.65	2400	2435.55	2500	2529.63	2560.86	2600	2681.19	2700	2731.19	2772	2800	2874.86	2883.98	2900	2930	2975	3175	3380
gla_psi	4.6705	43.8656	0.701241	2.53911	7.52227	11.9289	0.719983	0	0	7.81966	6.74214	1.44772	0	1.33574	2.95689	2.64235	2.65887	2.44912	0	0
gla_psi	5.28424	44.6679	0	2.651	7.92824	11.9442	0	0	0	8.24893	6.92568	1.49453	0	0	3.01251	2.72654	2.67333	2.4429	0	0
gla_psi	4.7291	45.0552	0	2.58575	7.77467	11.3082	0	0	0	7.95468	6.77622	1.44704	0	1.31082	2.98086	2.7094	2.83848	2.52963	0	0
gla_psi	5.24228	45.1704	0	2.81841	8.16679	12.1888	0	0	0	8.47633	7.50987	0.731361	0.127166	0.388832	3.15468	2.74304	0.848587	2.43342	0	0
gla_psi	4.51545	32.6775	0	2.60926	6.32562	12.5467	0.240878	0	0.899915	12.9213	13.1214	3.52796	0.445355	0.613131	0	4.43001	2.25723	2.86837	0	0
gla_psi	4.99032	33.7252	0	2.64259	6.32397	11.9136	0	0	0.709423	12.4728	11.9446	2.81297	0.426323	0.327738	3.25029	3.89177	1.41424	3.15418	0	0
gla_psi	4.73316	33.2127	0	0.954608	6.65475	12.4373	0	0	0.817212	13.202	12.59	3.68571	0.359439	0	3.3124	4.1513	1.20649	2.68293	0	0
gla_psi	4.41352	35.2745	0	2.63117	6.57715	12.2531	0	0	0	12.7985	12.76	3.04773	0	0	3.35232	4.17531	0	2.72039	0	0
gla_pru	8.52993	33.645	1.75628	3.10819	17.1081	9.70949	2.08488	0	0	17.2393	0	0	0	0	0	4.47098	0	2.34784	0	0
gla_pru	5.76232	27.9216	1.56816	2.71121	16.9573	9.71195	1.99642	1.32338	0	17.416	1.62511	1.057	1.16639	0	0	4.79085	0	1.53956	2.59764	1.85503
gla_pru	5.86212	30.6754	1.70104	3.0264	16.9493	10.2192	1.99456	1.42611	0	17.1501	0	0	0	0	0	4.86665	0	1.55136	2.72394	1.85384
gla_pru	5.41	30.4455	1.51628	2.76688	17.8186	10.0883	1.90512	1.47394	0	18.0903	1.31582	1.08119	1.25387	0	0	5.15266	0	1.68514	0	0
gla_pru	5.37377	31.8527	1.67354	2.97538	15.7831	9.79506	1.83469	1.40003	0	17.2203	0	0	1.24419	0	0	4.69108	0	1.64549	2.67562	1.83514

## Sheet: pendul
species	2300	2330	2371.05	2400	2431	2500	2534.01	2571.53	2600	2632.35	2681.08	2700	2734.72	2771.93	2800	2832.01	2874.41	2883.3	2900	2930	2972	3100	3135	3173.08	3200	3300
pen_cof	0	2.93747	0	0	1.64603	20.7288	63.6126	8.06729	0.585456	0	0	0	0	0	0	0	0	0	0	0	0	0	0	0	0	2.42
pen_cof	0.340538	2.04399	0.278186	1.08161	2.17537	24.4533	48.7095	7.29677	1.47647	1.25018	0	0.354643	0.97292	0	0	0	0	0	0	0	0	1.60942	0	0	1.33707	6.62002
pen_cof	0.510801	3.01793	0.471551	1.04412	1.92456	27.5094	39.0993	8.23304	2.042	0.917355	0	1.20738	1.24514	0.473538	0	0	0	0	0	0	0	2.49309	0	0.719377	1.54532	7.54613
pen_cof	1.0625	3.64333	0.554597	2.36491	1.61705	39.1462	32.2071	12.6308	1.69027	0	0	1.01427	0.986955	0	0	0	0	0	0	0	0	0	0	0	0	3.08
pen_cof	0	1.74405	0	1.09463	1.26923	40.2377	37.876	9.43146	2.41469	0	0	0	0	0	0	0	0	0	0	0	0	0	0	0	0	5.93221
pen_cof	0	2.71406	0	1.42531	2.00296	32.4342	45.9057	7.50492	1.53193	0	0	0	0	0	0	0	0	0	0	0	0	0	0	0	0	6.48096
pen_psi_c	0	0	0	0	0.605662	3.09957	14.7742	0.7225	1.02432	2.12923	0.761994	10.7995	34.7979	3.08709	1.57149	3.11218	1.68059	2.37424	1.96037	11.1447	5.29942	0	1.05505	0	0	0
pen_psi_c	0	0	0	0	1.07081	6.27174	26.7383	2.17415	1.30389	2.66805	1.56076	8.49027	28.2144	3.68891	0	1.90073	1.61182	2.53882	1.49493	5.96872	4.30374	0	0	0	0	0
pen_psi_c	0	0	0	0	0.93671	6.51768	28.17	2.16018	1.37772	2.62493	1.61628	8.41252	27.3	4.0332	0	1.73816	1.64854	2.51931	1.47163	5.53208	3.94103	0	0	0	0	0
pen_psi_c	0	0	0	0	0.635607	3.69226	14.7816	0.954568	1.25676	2.57743	0.824379	11.7677	32.6104	3.22348	1.6576	3.29506	1.66826	2.60282	2.15988	11.1763	5.11593	0	0	0	0	0
pen_psi_c	0	0	0	0	0	4.00913	16.7052	0.974742	1.37956	2.72907	0	12.1961	32.9768	3.46794	0	3.40647	1.3405	2.45672	2.08086	11.1706	5.10626	0	0	0	0	0
pen_cam	0	0	0	0	0	11.7162	17.853	1.36801	1.91391	1.84778	0	23.2948	18.2303	5.98157	0	0	0	1.80709	4.67588	4.25388	7.05749	0	0	0	0	0
pen_cam	0	0	0	0	0	12.1781	18.4754	1.62211	1.83215	2.04202	0	23.3948	18.3599	5.72934	0	0	0	1.70807	4.39797	3.28128	6.97894	0	0	0	0	0
pen_cam	0	0	0	0	0	22.4792	39.6758	4.94498	0	0	0	16.3234	16.5766	0	0	0	0	0	0	0	0	0	0	0	0	0
pen_cam	0	0	0	0	1.43866	9.71318	36.7329	3.26074	1.51635	2.3251	0	9.66651	23.3227	2.77359	0	0	0	1.69729	0	4.76541	2.78755	0	0	0	0	0
pen_cam	0	0	0	0	1.27228	6.84157	38.2925	2.20178	1.14811	2.47571	0	8.46548	23.0916	3.55874	0	1.64959	0	1.57606	1.43775	4.89314	3.09569	0	0	0	0	0
pen_mor	0	0	0	0	0	2.06368	2.48969	0	0.749959	1.89641	0	10.6154	49.4539	2.28104	0	3.29536	3.16628	4.12054	1.48418	12.3666	6.01696	0	0	0	0	0
pen_mor	0	0	0	0	0	2.58538	9.65468	0	0.890386	3.12505	0	9.43592	47.2653	2.66949	0	3.2758	1.75464	3.25327	1.62182	9.89345	4.57476	0	0	0	0	0
pen_mor	0	0	0	0	0.667543	3.61338	19.2281	0.70522	1.08435	3.0033	0.910597	9.39667	37.0447	3.67876	0	3.35717	1.1255	2.62793	1.78513	7.19866	4.57305	0	0	0	0	0
pen_mor	0	0	0	0	0	3.71404	15.8318	0.771337	1.35346	3.30209	0	10.6873	40.0656	2.77977	0	2.92908	1.81861	2.87408	1.55266	8.79461	3.52555	0	0	0	0	0
pen_mor	0	0	0	0	0	3.13101	13.3022	0	0	3.38754	0	12.7733	38.3919	4.92561	0	4.39192	0	3.09382	2.72208	9.23157	4.64912	0	0	0	0	0
pen_pru	0	1.81425	0	0	1.57518	5.25487	34.9868	1.57255	1.49599	3.25784	0	10.6508	24.5309	4.08228	0	0	0	0	0	8.40864	2.36988	0	0	0	0	0
pen_pru	0	3.93872	0	0	1.89932	3.95728	31.9236	1.12591	1.06717	2.34142	0.884429	9.09295	23.73	3.25645	0.363157	1.87628	0.760897	1.62324	1.48	8.31882	2.36034	0	0	0	0	0
pen_pru	0	5.24969	0	0	3.87847	7.95687	33.9488	1.77922	1.87854	2.71312	1.05774	9.22502	17.1063	1.91692	0	2.10963	0	1.81906	2.38174	3.39281	3.58609	0	0	0	0	0
pen_pru	0	7.33192	0	0	5.4518	6.51913	17.4783	3.0492	3.02016	3.42815	0	12.4012	16.7274	3.2563	1.79301	3.22637	0	1.81197	3.48782	5.66557	5.35173	0	0	0	0	0
pen_pru	0	0	0	0	1.08425	5.06098	31.3618	1.25015	1.33314	2.60093	0	11.9002	22.5823	4.0593	1.24738	2.02102	1.36577	2.05273	2.58003	5.73048	3.76961	0	0	0	0	0

## Sheet: zad
species	2300	2337.65	2400	2408.45	2435.35	2500	2531.92	2549.06	2565.42	2581.03	2600	2608.23	2626.81	2673.48	2682	2700	2734.42	2760.44	2771.45	2800	2807.72	2873	2882.34	2900	2930	2975
zad_psi	4.28051	33.5907	0.106676	0	1.9901	8.37601	7.70312	0	0	0	0	0	0	0	0	17.5688	6.45436	1.03876	1.36873	0.788172	0	4.57325	0	6.45856	0.596608	5.10568
zad_psi	5.07045	55.4033	0	0	3.6551	8.48872	11.8018	0	0	0	0	0	0	0	0	8.7907	5.46159	0	1.32835	0	0	0	0	0	0	0
zad_psi	4.67631	54.6623	1.02646	0	3.38399	8.65789	11.8575	0	0	0	0	0	0	0	0	9.52423	5.26731	0	0.944071	0	0	0	0	0	0	0
zad_psi	6.59421	56.8205	0.929443	0	3.59666	10.9298	0	0	0	0	0	0	0	0	0	10.2285	5.55513	0	2.43512	0.93548	0	0	0	1.3208	0.654247	0
zad_psi	4.84115	42.0054	0	0	2.0517	8.76358	8.12734	0	0	0	0	0	0	0	0	15.786	5.19381	0	0	0	0	5.58008	0	4.16594	0	3.48496
zad_sip	0.187353	5.42753	0	0	2.11195	12.1416	29.9021	0	0	0	0	0	0.465576	0	0.401649	18.3072	8.87657	0	4.41583	1.44489	0	1.39733	0	8.88238	1.49831	4.5397
zad_sip	1.99876	15.141	0	0	4.72805	6.9663	41.032	0	1.17651	0	0.519675	1.29939	1.7423	0	1.40268	6.32283	7.51917	0	1.86455	0	0	1.54723	1.62068	1.98647	1.46882	1.66356
zad_sip	2.44168	12.7395	1.73185	0	3.78359	6.39834	37.0012	1.50134	1.27101	1.328	0.675549	1.28276	1.96587	0.908038	1.39875	6.29428	7.62672	0	1.97133	0	0	1.78793	1.73634	2.14351	1.96624	2.04618
zad_sip	0.9856	7.00932	0	0	1.51143	7.39431	22.5302	0	0	0	0.615396	0	1.88644	0	0	17.2383	10.6817	0	4.41763	1.88199	1.66	2.58823	1.85197	7.67131	3.49576	6.57852
zad_ziz	6.49922	42.4218	0	0	2.19768	6.19827	9.88776	0	0	0	0	0	0	0	0	10.136	7.04104	0	1.42123	0.659601	0	0.898923	1.80083	4.12003	2.98724	3.73039
zad_ziz	7.8968	37.4159	1.11649	1.53	2.48204	7.1653	9.08571	0	0	0	0	0	0	0	0	11.2938	5.60159	0	1.21393	0.770478	0	1.18577	1.81614	4.46367	2.93644	4.03075
zad_ziz	3.00973	33.3214	0.772475	0	2.60217	5.68429	6.66187	0	0	0	0.439064	0	0	0	0	19.9916	8.67542	0	4.38306	0	0	0	0	6.23759	1.49684	6.72444
zad_ziz	7.61339	38.9779	0.705844	0	2.24495	7.34797	6.97069	0	0	0	0.36586	0	0	0	0	14.6575	6.29839	0	1.52721	1.32927	0	1.72894	2.39803	3.91902	1.39213	2.5229
zad_ziz	10.1534	50.1019	1.0415	0	2.58722	7.75172	8.19305	0	0	0	0	0	0	0	0	10.0488	4.63917	0	1.20456	0	0	0	1.37648	1.4883	1.41398	0
zad_ziz	8.21715	36.9159	1.07912	0	2.28135	9.37217	6.89802	0	0	0	0.33329	0	0	0	0	14.7812	4.47064	0	0.876182	1.4917	0	0.795128	1.25417	5.09323	2.26551	3.87521
zad_ziz	6.7595	35.6274	0.444152	0	1.99268	8.24701	7.79731	0	0	0	0.414089	0	0	0	0	15.2335	6.21743	0	1.27653	1.01886	0	1.23714	2.10017	5.6598	2.44221	3.53221
zad_ziz	12.3013	34.3842	0	0	3.53453	7.72361	7.69633	0	0	0	0	0	0	0	0	13.0407	4.73656	0	1.38636	0.78306	0	1.66003	2.56819	3.88059	2.73775	3.56677
zad_ann	4.22567	10.1353	1.25	0	0.674657	11.5878	3.28282	0	0	0	1.64057	0	0	0	0	33.8151	3.23497	0	2.89903	3.75731	0	0	0	14.9181	1.24513	7.33351
zad_ann	5.23169	8.09625	4.0586	0	0	16.4353	2.81195	0	0	0	1.41658	0	0	0	0	23.9306	1.3634	0	1.74534	2.07704	0	0	0	10.8852	5.88736	16.0607
zad_ann	2.52913	18.9165	0	0	1.50112	5.14193	5.90903	0	0	0	0.841295	0	0	0	0	27.4868	7.85797	0	2.06577	3.28671	0	2.00801	0	10.847	3.01926	8.58945
																																zad_psi
																																zad_sip
																																zad_ziz
																																zad_ann
																																2300
																																2337.65
																																2400
																																2408.45
																																2435.35
																																2500
																																2531.92
																																2549.06
																																2565.42
																																2581.03
																																2600
																																2608.23
																																2626.81
																																2673.48
																																2682
																																2700
																																2734.42
																																2760.44
																																2771.45
																																2800
																																2807.72
																																2873
																																2882.34
																																2900
																																2930
																																2975
